# Supplementary material for: Equine Management in UK Livery Yards during the COVID-19 Pandemic—“As Long As the Horses Are Happy, We Can Work Out the Rest Later”
Source: Animals (Basel). 2021 May 14;11(5):1416. doi: 10.3390/ani11051416 (PMC8156832; doi:10.3390/ani11051416)
Supplement: Supplementary file 1 [file animals-11-01416-s001.zip]

Archive with 1 entries (1 files):
- animals-1180994-supplementary.pdf
